# Supplementary material for: Clinically Relevant Characterization and Comparison of Ryaltris and Other Anti-Allergic Nasal Sprays
Source: Pharmaceutics. 2024 Jul 26;16(8):989. doi: 10.3390/pharmaceutics16080989 (PMC11357686; doi:10.3390/pharmaceutics16080989)
Supplement: Supplementary file 1 [file pharmaceutics-16-00989-s001.zip]

Archive with 1 entries (1 files):
- pharmaceutics-3077683-supplementary.pdf
